# Supplementary material for: ToppMiR: ranking microRNAs and their mRNA targets based on biological functions and context
Source: Nucleic Acids Res. 2014 May 14;42(Web Server issue):W107–13. doi: 10.1093/nar/gku409 (PMC4086116; doi:10.1093/nar/gku409)
Supplement: Supplementary Data [file supp_gku409_nar-00593-web-b-2014-File011.xlsx]

## Sheet: training profiles
MP: abnormal nervous system physiology				MP: abnormal nervous system development				GO:0007611 : learning or memory + MP:0002063 : abnormal learning/memory/conditioning
1581 gene(s)				975 gene(s)				594 gene(s)
Symbol	GeneId			Symbol	GeneId			Symbol	GeneId
JAM3	83700			JAM3	83700			SLC18A1	6570
FERMT3	83706			FBLN1	2192			SLC18A2	6571
AANAT	15			NAT1	9			SLC18A3	6572
AARS	16			FAT1	2195			ZDHHC13	54503
FGF21	26291			TRPM6	140803			HSD11B1	3290
LIN7A	8825			SLIT1	6585			HRH1	3269
ABCA4	24			SLIT3	6586			CDH23	64072
ABL2	27			HESX1	8820			ABL2	27
ABR	29			FANCD2	2177			FA2H	79152
NRP1	8829			ABL1	25			UBR1	197131
NRP2	8828			ABL2	27			NPAS3	64067
SYNGAP1	8831			ABR	29			SYNGAP1	8831
NAPA	8775			NRP1	8829			DCDC2	51473
RTN4R	65078			NRP2	8828			SLC6A9	6536
ACHE	43			NAPA	8775			SLC8A2	6543
ASIC1	41			RTN4R	65078			CHRM3	1131
BLOC1S6	26258			FEN1	2237			RTN4R	65078
RGS9	8787			STIP1	10963			SLC6A3	6531
RGS11	8786			NKX2-8	26257			ASIC1	41
MPZ	4359			NTN4	59277			SLC6A1	6529
MPV17	4358			TMED2	10959			SLC6A8	6535
ACP2	53			FDFT1	2222			SLC6A4	6532
MPP3	4356			ACP2	53			RGS9	8787
TMEM259	91304			AK7	122481			CHRNB2	1141
PEX11B	8799			PEX11B	8799			HSPA4	3308
HRK	8739			MARCKSL1	65108			POMC	5443
PTF1A	256297			FGFR1	2260			CHRNA7	1139
CDS2	8760			FGFR2	2263			DGCR8	54487
ADAM10	102			FGF8	2253			CHRNA4	1137
CEP41	95681			PTF1A	256297			SLC9A1	6548
CCM2	83605			FGF3	2248			DISC1	27185
ADCY1	107			FGF2	2247			TET1	80312
MSI1	4440			EHMT2	10919			RALBP1	10928
ADARB1	104			SNX2	6643			FGF13	2258
ADD2	119			ACVR1B	91			FGF14	2259
WNK1	65125			SNX1	6642			MTERFD3	80298
ADCYAP1R1	117			CEP41	95681			CEBPD	1052
ADCYAP1	116			FOXJ1	2302			ARSG	22901
ADCY8	114			ADAM10	102			EHMT2	10919
TUBB2B	347733			FOXC2	2303			SEPT5	5413
WASF1	8936			NLGN3	54413			SCLY	51540
KIF26A	26153			PNPLA6	10908			HPRT1	3251
AP3D1	8943			B4GALT2	8704			NLGN3	54413
PARP1	142			FOXC1	2296			B4GALT2	8704
PHOX2B	8929			SMARCC2	6601			PEX5L	51555
ADH7	131			SMARCC1	6599			ADCY1	107
ADORA2A	135			SCUBE1	80274			ADD2	119
ADORA1	134			SMARCA4	6597			ADCYAP1R1	117
ADRA2C	152			SMARCA1	6594			ADCYAP1	116
NUDT1	4521			FOXG1	2290			SNAP25	6616
ADRA1D	146			MSI1	4440			SPRED1	161742
ADRA1B	147			ADD1	118			LRRTM1	347730
GRASP	160622			MMP24	10893			CCR2	729230
STX1B	112755			TBC1D32	221322			WASF1	8936
ADRA2A	150			FKBP1A	2280			ERCC2	2068
MFRP	83552			OR8A1	390275			SRGAP3	9901
MT3	4504			RTP1	132112			ADORA2A	135
AGA	175			TUBB2B	347733			ITSN1	6453
SGCE	8910			SMPD1	6609			ZIC2	7546
AFM	173			TRIM45	80263			CCR5	1234
MTMR2	8898			SMO	6608			ADRA1D	146
MT1H	4496			ERBB3	2065			ADRA1B	147
AGTR2	186			WASF1	8936			GRASP	160622
MSX2	4488			KIF26A	26153			MAP2K7	5609
BSN	8927			ERBB2	2064			ESR1	2099
HERC1	8925			ERBB4	2066			AGA	175
MT1E	4493			PHOX2B	8929			SGCE	8910
CACNA1H	8912			FOXH1	8928			ESR2	2100
CACNA1G	8913			TRAF3IP1	26146			XBP1	7494
JAG1	182			MBD4	8930			MCAT	27349
AGT	183			ERF	2077			MAPK3	5595
MSX1	4487			EPHB2	2048			SEPP1	6414
AGRP	181			EPHB3	2049			PDE10A	10846
AKT1	207			MTHFD1	4522			MAPK1	5594
SQSTM1	8878			TMEM67	91147			AGTR2	186
SYNJ2	8871			IFT172	26160			CNR1	1268
MUSK	4593			GRASP	160622			SHANK2	22941
PER2	8864			SHB	6461			MT1E	4493
MUTYH	4595			SEMA3F	6405			PRKCG	5582
SYNJ1	8867			FRS2	10818			CCL3L3	414062
ATXN1L	342371			MSX2	4488			PRKCB	5579
EIF2B5	8893			ZBTB20	26137			CKB	1152
FBXO2	26232			FUZ	80199			MYBPC3	4607
ABCD1	215			SFRP2	6423			WFS1	7466
PCDH15	65217			BCL10	8915			EYA3	2140
ALKBH1	8846			SFRP5	6425			CPLX2	10814
KCNQ5	56479			JAG1	182			EIF4H	7458
KSR1	8844			MSX1	4487			CLIP2	7461
PROM1	8842			SKI	6497			PER2	8864
ABCD2	225			SIX3	6496			SPEN	23013
ALDH3A2	224			EXT1	2131			PRKACB	5567
PER3	8863			CEP290	80184			NCF1	653361
ALPL	249			MUSK	4593			CLCN3	1182
CDK5R1	8851			ATXN1L	342371			GPR85	54329
MAP1B	4131			ALDH2	217			KSR1	8844
MAOB	4129			FBXL5	26234			PPP1R9B	84687
AMPH	273			NCKAP1	10787			HDAC3	8841
MAOA	4128			CRB2	286204			VLDLR	7436
MAP6	4135			CCDC57	284001			FABP7	2173
MAPT	4137			MECOM	2122			VGF	7425
CLDN9	9080			PHGDH	26227			LRRN4	164312
ANK1	286			ALKBH1	8846			VIM	7431
MAS1	4142			SHH	6469			PPP3R1	5534
MAT2A	4144			F2RL1	2150			HCN1	348980
MBP	4155			F2R	2149			CHL1	10752
MBD1	4152			LDB1	8861			TRPV1	7442
MC2R	4158			ALDH1A2	8854			C12orf10	60314
MAG	4099			SIX1	6495			CDK5R1	8851
ANXA7	310			NUP50	10762			MAP1B	4131
APAF1	317			NES	10763			AMPH	273
ANK3	288			CDK5R1	8851			MAOA	4128
MAGOH	4116			STIL	6491			MAPT	4137
SLC17A5	26503			MTTP	4547			VDR	7421
MAL	4118			F3	2152			VDAC3	7419
PANX2	56666			AMT	275			VDAC1	7416
PKD2L1	9033			MAP1B	4131			MBP	4155
MAN2B1	4125			RNF111	54778			NXPH3	11248
APOA4	337			SCN8A	6334			MBD1	4152
MDK	4192			PDCD10	11235			ATXN1	6310
APP	351			MAPT	4137			HRH3	11255
MECP2	4204			UNC5B	219699			CERS6	253782
APOE	348			ALX3	257			CRMP1	1400
APOD	347			MBD1	4152			IL1R1	3554
AIRE	326			SSBP3	23648			CRHR1	1394
KALRN	8997			PLXNB2	23654			CREM	1390
KCTD10	83892			OLIG1	116448			IL6	3569
APBA1	320			SALL2	6297			CREB1	1385
APBA2	321			MTOR	2475			SLC17A5	26503
MEOX2	4223			SALL1	6299			CREBBP	1387
HAP1	9001			BTAF1	9044			NAT8L	339983
ARCN1	372			FEV	54738			SLC12A6	9990
MC4R	4160			ADAMTS20	80070			BACE1	23621
TRPA1	8989			KLK8	11202			MAN2B1	4125
PLOD3	8985			LATS2	26524			IFNG	3458
ARF4	378			APAF1	317			APOA4	337
FASLG	356			MAGOH	4116			MDK	4192
FAS	355			SLC17A5	26503			APP	351
AR	367			PLXNA4	91584			PDE1B	5153
AQP4	361			APOB	338			MECP2	4204
ARSA	410			MDM4	4194			APOE	348
ARSB	411			MDM2	4193			APOD	347
LGI1	9211			MDK	4192			PENK	5179
LARGE	9215			INPP5E	56623			KALRN	8997
ARHGAP1	392			MECP2	4204			ARPC3	10094
MITF	4286			APOE	348			APBB1	322
RHOA	387			DLL1	28514			IGBP1	3476
RND3	390			STRAP	11171			APBA2	321
MET	4233			CORO1C	23603			UBE3A	7337
ASPA	443			RRN3	54700			SPPL3	121665
ASS1	445			PATZ1	23598			PDYN	5173
UNC13C	440279			APC	324			CCL13	6357
LPAR2	9170			KALRN	8997			PCP4	5121
EIF2AK4	440275			LRRTM4	80059			FYN	2534
GLDN	342035			PIKFYVE	200576			LYPD1	116372
ASCL1	429			ORC3	23595			CCL3L1	6349
SLC6A5	9152			APBB2	323			GABRA5	2558
MGAT2	4247			MEOX2	4223			GABRA1	2554
ATP1A3	478			NR5A1	2516			FAS	355
ATP1A2	477			MEN1	4221			GABRA2	2555
BARHL1	56751			MAP3K4	4216			NRN1	51299
HGS	9146			PGAP1	80055			GABBR1	2550
ATOH1	474			CCL22	6367			ADAM11	4185
ATOX1	475			WASL	8976			NAV2	89797
TAS1R3	83756			G6PD	2539			ARSA	410
ATM	472			GLMN	11146			RPS6KA3	6197
SYNGR1	9145			FZD2	2535			CTNND2	1501
ATF1	466			PLOD3	8985			RPS7	6201
MMP12	4321			GREM1	26585			CTNNA2	1496
MPI	4351			FSTL1	11167			IDS	3423
SERPINC1	462			FAS	355			MID1	4281
ASTN1	460			MDFI	4188			ATXN3	4287
KCNQ4	9132			LGI1	9211			FZR1	51343
AIFM1	9131			SESTD1	91404			VPS35	55737
CD200	4345			WLS	79971			AFF2	2334
SEZ6L2	26470			PHOX2A	401			FMR1	2332
P2RX6	9127			DCLK1	9201			MET	4233
LHX6	26468			RPS7	6201			CXADR	1525
MOG	4340			GRHL2	79977			UNC13C	440279
MOBP	4336			ARNT	405			CYB561	1534
MLLT4	4301			MID1	4281			PLAT	5327
KMT2A	4297			KIF3A	11127			TSC1	7248
AFF1	4299			RHOA	387			EIF2AK4	440275
ESPN	83715			FN1	2335			PLA2G4A	5321
PRSS56	646960			RND3	390			TSC2	7249
MKLN1	4289			FMR1	2332			IDUA	3425
MMP9	4318			MET	4233			FOS	2353
MMP2	4313			ASS1	445			PLAUR	5329
USP14	9097			FLRT3	23767			ARX	170302
ATP2B2	491			RPL38	6169			CPT1C	126129
MMP3	4314			FKBP8	23770			PLD2	5338
ATP1B2	482			FOLR1	2348			ATP1A3	478
NR3C2	4306			BRD1	23774			RYR3	6263
CELF6	60677			ASAH1	427			NEURL1	9148
AVP	551			ASCL1	429			ATP1A1	476
NPY2R	4887			KITLG	4254			ATP1A2	477
ATRX	546			TBATA	219793			HGS	9146
KIF1A	547			MGAT1	4245			ATM	472
C1GALT1	56913			RPL27A	6157			S100A1	6271
NPPC	4880			HGS	9146			NACC1	112939
ATR	545			ATOH1	474			HTR2C	3358
AXL	558			RXRA	6256			HTR1B	3351
AVPR1A	552			B3GNT1	11041			HTR1A	3350
AVPR1B	553			RERE	473			PITX3	5309
B2M	567			ASTN1	460			SYTL1	84958
DPYSL5	56896			SPEF2	79925			TNC	3371
NPC1	4864			LHX6	26468			HTR4	3360
NTRK3	4916			MLLT4	4301			HTR5A	3361
NTRK1	4914			KMT2A	4297			CADPS2	93664
NTRK2	4915			VAX1	11023			MMP9	4318
SLC24A2	25769			LIAS	11019			CSK	1445
KCNK18	338567			CADPS2	93664			IFT122	55764
NTS	4922			WNT3A	89780			SERPINI1	5274
NTSR1	4923			ATP2B2	491			NPY1R	4886
NRGN	4900			ROBO4	54538			TH	7054
NRTN	4902			NPY1R	4886			NPY2R	4887
NRCAM	4897			NPY2R	4887			ST8SIA2	8128
NRD1	4898			TGIF1	7050			NPTX2	4885
NTF4	4909			ULK4	54986			DCX	1641
ATP7B	540			ATR	545			ATRX	546
NTF3	4908			PROK2	60675			BAIAP2	10458
YBX1	4904			AXL	558			DDC	1644
ATP7A	538			TGFBR1	7046			PAK6	56924
HCN2	610			TGFB2	7042			CRBN	51185
SPHK2	56848			TGFB3	7043			AVPR1A	552
CELF4	56853			TGFB1	7040			THRB	7068
BDNF	627			GLI2	2736			THRA	7067
SP8	221833			GLI3	2737			NPC1	4864
NR4A2	4929			GLI1	2735			ICAM5	7087
OLIG3	167826			NPM1	4869			NTRK1	4914
BID	637			THRA	7067			NTRK2	4915
BACE2	25825			GLDC	2731			RGS7	6000
SYN3	8224			LEF1	51176			TIMP2	7077
BAK1	578			ROR1	4919			TIMP3	7078
RD3	343035			ARID1A	8289			SLC24A2	25769
BAX	581			VTI1B	10490			RPS6KA5	9252
BBS1	582			NTRK2	4915			DGKB	1607
OPHN1	4983			HOXB13	10481			NR2E1	7101
OPRD1	4985			TIAM1	7074			NRGN	4900
OPRL1	4987			NR2E1	7101			DBN1	1627
OPRM1	4988			CCDC40	55036			KCNMA1	3778
BCL2	596			TLR2	7097			KCNN2	3781
BCL2L1	598			GJA1	2697			NRCAM	4897
OGG1	4968			NRCAM	4897			RGS4	5999
CHRNA10	57053			ZBTB18	10472			TLR3	7098
PLA2G6	8398			TLR4	7099			NRD1	4898
TLX3	30012			TLR3	7098			GHSR	2693
OXT	5020			NTF4	4909			DYNC1LI1	51143
OXCT1	5019			NTF3	4908			ANKRD11	29123
SH3KBP1	30011			FST	10468			NETO1	81832
TMPRSS3	64699			PROKR2	128674			GHR	2690
TBX21	30009			NGEF	25791			KCNJ11	3767
OTX2	5015			AXIN2	8313			CYP7A1	1581
OTX1	5013			YBX1	4904			RARB	5915
CLDN11	5010			AXIN1	8312			RAP1A	5906
BRAF	673			SPHK2	56848			OMD	4958
OTC	5009			MKKS	8195			GPR37L1	9283
SLC17A7	57030			DLC1	10395			BDNF	627
PAH	5053			VAX2	25806			AAAS	8086
SLC17A6	57084			BDNF	627			NR4A2	4929
PAFAH1B1	5048			COL18A1	80781			SEZ6	124925
DOC2B	8447			SP8	221833			KCNC1	3746
TICAM1	148022			NR4A2	4929			CYP19A1	1588
GNPAT	8443			RAD9B	144715			TNFAIP1	7126
P2RX3	5024			TUBB3	10381			TNF	7124
P2RX4	5025			SEMA3A	10371			NCSTN	23385
POMT2	29954			CITED2	10370			SYN3	8224
EBF2	64641			APH1A	51107			OPA1	4976
DAGLA	747			CACNG2	10369			OPHN1	4983
PAX6	5080			TFB1M	51106			OPRK1	4986
FZD4	8322			FOXP4	116113			GNAI1	2770
FZD9	8326			OLIG3	167826			OPRL1	4987
PARK2	5071			OPA1	4976			KCNB2	9312
FAM20C	56975			SYN3	8224			OPRM1	4988
FFAR4	338557			SEC24B	10427			CYBB	1536
PAK3	5063			TXN2	25828			ATP13A2	23400
C1QA	712			GNAZ	2781			NREP	9315
COQ9	57017			BAX	581			GAL	51083
PCNT	5116			GNB1	2782			GM2A	2760
C3AR1	719			BBS1	582			GMFB	2764
C3	718			HECTD1	25831			BCL2L2	599
CHST14	113189			OPHN1	4983			NTAN1	123803
PCMT1	5110			BBS4	585			KCNH3	23416
NME5	8382			USP9X	8239			LHX8	431707
PBX3	5090			TP73	7161			RASGRF1	5923
CANX	821			BASP1	10409			KLF9	687
MYD88	4615			CCND1	595			PLA2G6	8398
DDO	8528			TPBG	7162			RORB	6096
GJC2	57165			BCL2L2	599			SH3KBP1	30011
CAST	831			BCL2L1	598			BRAF	673
MYF5	4617			TOP2B	7155			OTC	5009
TENM4	26011			TP53	7157			ALS2	57679
MYH10	4628			LHX8	431707			KL	9365
ITGA8	8516			TP53BP2	7159			SLC17A7	57030
KCNAB2	8514			FAM212A	389119			RORA	6095
CAMK4	814			TWSG1	57045			DNMT3A	1788
DGKE	8526			TOM1L2	146691			PAH	5053
DGKD	8527			OTX2	5015			ITGA3	3675
CAMK2A	815			OTX1	5013			NRXN1	9378
MADD	8567			TCF4	6925			SLC17A6	57084
MYO7A	4647			ZFP36L1	677			PAFAH1B1	5048
MYO6	4646			CC2D1A	54862			PARK7	11315
MYO5A	4644			TCEB3	6924			DLG3	1741
CACNB4	785			GAS1	2619			DLG4	1742
MYO1C	4641			BRCA2	675			GABRG2	2566
CACNB3	784			BRAF	673			PPP1R14C	81706
LTN1	26046			BRCA1	672			HIPK2	28996
CNTNAP2	26047			ZEB1	6935			GABRD	2563
CASK	8573			TCF7	6932			PPP1R1B	84152
CALCA	796			GAP43	2596			P2RX5	5026
CALB2	794			TCF12	6938			CARF	79800
CALB1	793			GALC	2581			EHMT1	79813
CACNA1B	774			TCOF1	6949			STIM2	57620
CACNA1C	775			BMP7	655			SYNPO	11346
CACNA1A	773			PAFAH1B1	5048			FZD9	8326
AP3B1	8546			BCOR	54880			FXYD6	53826
NAIP	4671			BMP2	650			GIT1	28964
CACNA2D1	781			FURIN	5045			PARK2	5071
NAGLU	4669			PCSK6	5046			KDM8	79831
CACNA1D	776			SKOR2	652991			FAM20C	56975
NAB1	4664			MKS1	54903			GDI1	2664
CACNA1E	777			NCK2	8440			EPM2A	7957
GPR126	57211			GNPAT	8443			GFAP	2670
BHLHE40	8553			SEMA4C	54910			PAK3	5063
CCK	885			P2RY2	5029			ITM2B	9445
CCKBR	887			BMPR1A	657			TRIB2	28951
CCKAR	886			BMPR1B	658			FZD3	7976
RPGRIP1	57096			BOC	91653			DFFA	1676
DOC2A	8448			EBF2	64641			HOMER2	9455
SLC5A7	60482			POMT2	29954			TFAM	7019
RUNX3	864			DAGLA	747			POMK	84197
PDSS2	57107			GFRA1	2674			SHANK1	50944
CBFB	865			PAX6	5080			HOMER1	9456
NCK1	4690			PAX1	5075			ARHGEF6	9459
CUL4B	8450			MED31	51003			PBX3	5090
SLITRK5	26050			EOMES	8320			MAPK8IP2	23542
NDN	4692			PRDM8	56978			LRRN1	57633
CBLN1	869			PAX5	5079			CANX	821
NDP	4693			FZD9	8326			FOXO6	100132074
HAPLN2	60484			PAX3	5077			MAGED1	9500
ATRN	8455			POGLUT1	56983			CAMKK1	84254
ANKRD17	26057			PAX2	5076			STX1A	6804
ERC2	26059			FZD7	8324			GJC2	57165
VSX2	338917			GPHN	10243			PSMC1	5700
GIGYF2	26058			TDO2	6999			AKAP5	9495
CNTNAP1	8506			RAX	30062			LRRC7	57554
CAV1	857			TDG	6996			ITGA8	8516
SLC10A4	201780			SLC40A1	30061			NBEA	26960
MARCH7	64844			AHI1	54806			TNIK	23043
RUNX1	861			SMURF2	64750			KCNIP3	30818
CASP2	835			TDGF1	6997			CDKL5	6792
GPSM1	26086			TEAD1	7003			KCNAB2	8514
CASP6	839			RGMA	56963			CHST10	9486
NDUFS4	4724			GFAP	2670			CERS1	10715
RTN4	57142			PAK2	5062			KCNAB1	7881
CASP3	836			GATAD2A	54815			FOXP2	93986
CASP4	837			TEK	7010			CAMK4	814
CASP9	842			TERT	7015			UBA6	55236
NEDD4	4734			NDE1	54820			CAMK2A	815
PRSS12	8492			NR6A1	2649			LRP1	4035
CD40	958			CHST14	113189			MYO5A	4644
CD40LG	959			KAT2A	2648			NIPAL3	57185
NEFH	4744			PAK4	10298			CACNB3	784
ENTPD1	953			TFAP2A	7020			LRPAP1	4043
NEFL	4747			NR2F1	7025			KIF17	57576
CD36	948			GATA3	2625			CNTNAP2	26047
NEFM	4741			GATA4	2626			LSAMP	4045
SCARB2	950			SHANK1	50944			PTGER2	5732
SLC4A10	57282			TFDP1	7027			CACNA1B	774
CD28	940			NME5	8382			PTK7	5754
CD86	942			CTNNBIP1	56998			CACNA1C	775
NEUROD2	4761			TFRC	7037			FXR2	9513
NEUROD1	4760			GBX2	2637			KIAA1432	57589
NF1	4763			MYCN	4613			GTF2I	2969
KCNK5	8645			C2CD3	26005			RAI1	10743
DFNB31	25861			MYD88	4615			SRR	63826
CHRD	8646			KIF19	124602			CDC14B	8555
NEU1	4758			MYC	4609			MARCH9	92979
NELL2	4753			SMURF1	57154			RGS14	10636
CD19	930			YBX3	8531			LNPEP	4012
NFE2L2	4780			SALL4	57167			TACR1	6869
CD8A	925			LMO4	8543			NCAM1	4684
S1PR4	8698			TENM4	26011			NHLRC1	378884
CD4	920			MYH10	4628			TACR3	6870
CD247	919			TBR1	10716			LMX1B	4010
CD3E	916			NEIL3	55247			HTT	3064
NF2	4771			IKBKAP	8518			PSAP	5660
CD1D	912			AK8	158067			DOC2A	8448
SLC32A1	140679			STK11	6794			CUL4B	8450
JPH3	57338			CERS1	10715			HDAC2	3066
NFKB1	4790			CDON	50937			PSEN1	5663
CCNE1	898			STK3	6788			HDC	3067
NHLH2	4808			FOXP2	93986			NDN	4692
ZDHHC8	29801			CTHRC1	115908			SYT4	6860
DAGLB	221955			GCM1	8521			FOXN1	8456
NID1	4811			CALR	811			TRMT1L	81627
ZNF385A	25946			PLK4	10733			IGF2BP1	10642
SLC25A12	8604			VAMP7	6845			ERC2	26059
RIC8A	60626			FBXW7	55294			CAMKK2	10645
NGFR	4804			MCOLN3	55283			SYN1	6853
NHLH1	4807			TCF7L1	83439			SYN2	6854
PINK1	65018			CACNA1A	773			NFASC	23114
CDH8	1006			GTF2I	2969			RCAN1	1827
NDRG4	65009			GPR126	57211			LPAR5	57121
LYNX1	66004			CCKAR	886			DRD4	1815
CDC42	998			NBN	4683			TBX1	6899
NOS1	4842			NCAM1	4684			DRD3	1814
NOS2	4843			CCDC160	347475			DRD2	1813
UNC5C	8633			CCND2	894			CAV1	857
NOS3	4846			HTT	3064			DRD1	1812
TMOD2	29767			PDSS2	57107			PSEN2	5664
NOVA2	4858			NCK1	4690			TUBA1A	7846
CADPS	8618			SPINT2	10653			RNF103	7844
NOVA1	4857			T	6862			EPHA6	285220
GPR124	25960			SERPINH1	871			LIMK1	3984
CD81	975			ANKRD17	26057			PAK7	57144
NPAS2	4862			DNMT3L	29947			CLOCK	9575
CD79A	973			SYN1	6853			DOCK3	1795
CD47	961			DNAAF2	55172			GABBR2	9568
CD44	960			SYN2	6854			GTF2IRD1	9569
PNKD	25953			TEAD2	8463			ATG4B	23192
NOTCH3	4854			ALX4	60529			ABCD4	5826
NPY	4852			TBX6	6911			NEUROD6	63974
FKRP	79147			TBX1	6899			LDLR	3949
PPP1R1A	5502			CAV1	857			B3GAT1	27087
CHAT	1103			ISL2	64843			TANC1	85461
PPM1G	5496			HIST1H1E	3008			SLC4A10	57282
MBOAT7	79143			LBX1	10660			EMX1	2016
CDH23	64072			SEMA7A	8482			NCOA1	8648
FA2H	79152			DLL3	10683			EN2	2020
NPAS3	64067			CASP2	835			NF1	4763
GNPTAB	79158			BBS7	55212			LEPR	3953
PERP	64065			RTN4	57142			IDNK	414328
RNLS	55328			CASP3	836			SP4	6671
CHRNA1	1134			CASP9	842			NCOR1	9611
TMC1	117531			AGRN	375790			ENO2	2026
CHRNA2	1135			CASP8	841			CHRD	8646
PPARG	5468			TAL2	6887			RIN1	9610
CHRM4	1132			MAP3K7	6885			ARHGEF9	23229
MED1	5469			ARFGEF2	10564			LRP8	7804
CHRM5	1133			NEK1	4750			GPR6	2830
PPARD	5467			NEFH	4744			PRLHR	2834
CHRM3	1131			NEFM	4741			FEZ1	9638
CHRM1	1128			HES3	390992			SLC12A5	57468
TMC2	117532			SOX10	6663			JPH3	57338
CHRM2	1129			SOX2	6657			MCHR1	2847
POU4F2	5458			NEUROD1	4760			RAC3	5881
POU4F3	5459			SOX1	6656			CCNE1	898
CHN1	1123			NF1	4763			ZDHHC8	29801
CHM	1121			SOX4	6659			GRM4	2914
HDAC4	9759			NUMB	8650			FOXB1	27023
POU3F2	5454			CRTAC1	55118			GRM5	2915
POU3F1	5453			SP2	6668			GRM7	2917
CHRNG	1146			CHRD	8646			BTBD9	114781
CHRNE	1145			SOX11	6664			GRM8	2918
CHRNB4	1143			DCHS1	8642			RIC8A	60626
POR	5447			CYP26C1	340665			PTPN4	5775
SNPH	9751			CSRP2BP	57325			NGFR	4804
CHRNB2	1141			SPTBN1	6711			SST	6750
CHRNB1	1140			GPM6A	2823			EIF4EBP2	1979
POMC	5443			NFIB	4781			GSK3A	2931
CHRNA7	1139			SPTAN1	6709			EGR1	1958
CHRNA5	1138			RTTN	25914			L1CAM	3897
CLSTN3	9746			NFIA	4774			GSK3B	2932
CHRNA4	1137			DPCD	25911			GJD2	57369
CHRNA3	1136			NF2	4771			PLCB1	23236
CDKN2D	1032			MTHFD1L	25902			ARC	23237
CASP12	100506742			PHACTR4	65979			NDRG4	65009
CDKN1A	1026			FIGN	55137			LYNX1	66004
CDKN1B	1027			ARID3B	10620			GSTA3	2940
POLG	5428			CCNF	899			PTPRA	5786
DNAJC6	9829			NFIX	4784			NOS1	4842
CDKN2A	1029			CDK5	1020			NOS3	4846
CDKN2C	1031			NINJ1	4814			PTPRF	5792
PRICKLE1	144165			RIC8A	60626			PTPRG	5793
POLB	5423			VANGL2	57216			GRIA1	2890
UNC5A	90249			NGFR	4804			GRIA2	2891
HEPH	9843			TTL	150465			NQO2	4835
SEPT5	5413			CDH2	1000			WWC1	23286
VPS54	51542			DEAF1	10522			TMOD2	29767
PRICKLE2	166336			CDC42	998			GRID2	2895
PEX5L	51555			NOS1	4842			PTPRZ1	5803
RLN3	117579			ST14	6768			EFNA3	1944
SPRED1	161742			UNC5C	8633			GRIA4	2893
CTSC	1075			CARD10	29775			GRIK2	2898
PMP22	5376			GRIA2	2891			SSTR2	6752
CFL1	1072			GLRX3	10539			GRN	2896
LGR4	55366			RAPGEF1	2889			GRIN2A	2903
CCR2	729230			NODAL	4838			GRIN1	2902
PRNP	5621			GRID2	2895			ARL6IP5	10550
PSPN	5623			STAU1	6780			NPAS2	4862
LHX5	64211			GPR124	25960			CD47	961
PRL	5617			FEZF2	55079			GRIN2B	2904
PRLR	5618			NOTCH1	4851			GRM1	2911
LPPR4	9890			IFT57	55081			NOTCH3	4854
SRGAP3	9901			MIB2	142678			NPY	4852
PARL	55486			KLF7	8609			CHAT	1103
SV2A	9900			SS18	6760			GLP1R	2740
ROBO3	64221			NOTCH4	4855			NRAS	4893
PROC	5624			ZIC5	85416			GALR2	8811
FIG4	9896			NOTCH3	4854			SLC11A2	4891
PROS1	5627			OVOL2	58495			KIT	3815
SV2B	9899			PPAP2B	8613			HRAS	3265
PROP1	5626			ARHGAP35	2909			HRH2	3274
CCR7	1236			FKRP	79147			FEN1	2237
MAPK11	5600			MTF2	22823			NPS	594857
MAPK9	5601			HES1	3280			JPH4	84502
CCR5	1234			HSD17B2	3294			NTF4	4909
MAPK10	5602			MBOAT7	79143			GIP	2695
DNAJC3	5611			KIAA0586	9786			DBH	1621
ARNT2	9915			HSD17B7	51478			CPEB3	22849
NAPEPLD	222236			UBR1	197131			ADNP	23394
PRKCQ	5588			NPAS3	64067			BCHE	590
MAPK7	5598			MNS1	55329			TNR	7143
FGD4	121512			IFT140	9742			ADCY8	114
CNGA2	1260			ARHGAP32	9743			JUN	3725
MAPK3	5595			MED1	5469			PRNP	5621
CNGB1	1258			CHRM1	1128			OXTR	5021
CNTF	1270			CHN2	1124			OXT	5020
PRKAR1B	5575			CHN1	1123			ITPR3	3710
CNR1	1268			HDAC4	9759			HMGCR	3156
CNP	1267			POU3F2	5454			STRA6	64220
PRKCG	5582			KMT2B	9757			SGK1	6446
PRKCD	5580			CHUK	1147			EPHB2	2048
COL1A1	1277			OR51E2	81285			ADRB1	153
CKB	1152			POU1F1	5449			CLN8	2055
RASD1	51655			NKX6-2	84504			PRKCZ	5590
ERCC8	1161			POR	5447			ITGA5	3678
PRKAA2	5563			HSPA5	3309			PJA2	9867
SLC23A2	9962			CHMP5	51510			PRKAR1B	5575
LOXHD1	125336			HIPK1	204851			FOSL1	8061
PRKAB1	5564			ZEB2	9839			PRKCA	5578
PRKACB	5567			CDKN1A	1026			PRKAR2B	5577
PPT1	5538			CDKN1B	1027			SHC3	53358
NCF1	653361			CDKN2A	1029			HIF1A	3091
ELMOD1	55531			CDKN2C	1031			CYP7B1	9420
MAML3	55534			RNF165	494470			MUSK	4593
CLCN1	1180			POLB	5423			SYNJ1	8867
CLCN2	1181			EPN2	22905			PPT1	5538
CLCN3	1182			HOXB1	3211			VIP	7432
PREP	5550			HOXB2	3212			TRPM7	54822
PRF1	5551			CNBP	7555			PLK2	10769
IQSEC1	9922			HPRT1	3251			PPP3CB	5532
CLCN7	1186			INTU	27152			CLN3	1201
TNFRSF19	55504			CENPA	1058			IL1RN	3557
MFN2	9927			AGO2	27161			GHRL	51738
GRXCR1	389207			PRRX1	5396			PTGS2	5743
PPP2R5D	5528			HOXD9	3235			IL1B	3553
KIF14	9928			HOXD13	3239			PTGS1	5742
MAFB	9935			HOXD12	3238			PTEN	5728
PPP3R1	5534			NLGN1	22871			KLK8	11202
TPP1	1200			HOXD11	3237			CRHBP	1393
CLN3	1201			CFL1	1072			CRH	1392
SH2D3C	10044			STK36	27148			CALB1	793
CPE	1363			LARP7	51574			S100B	6285
CHRNA9	55584			PRNP	5621			SHANK3	85358
FEZF1	389549			HMX1	3166			CACNA1E	777
CP	1356			LHX5	64211			UCN	7349
ABCB1	5243			SLC25A19	60386			TACR2	6865
COX10	1352			YY1	7528			BTG2	7832
PPP1R9A	55607			NUAK1	9891			SERPINF1	5176
HDAC6	10013			MLST8	64223			IGF1	3479
CRY1	1407			SRGAP3	9901			MEF2C	4208
CRX	1406			ROBO3	64221			TAC1	6863
CRMP1	1400			TRIM33	51592			IGF2	3481
PEX13	5194			MAPK11	5600			RELN	5649
PEX7	5191			ZIC1	7545			ADAM2	2515
AKT3	10000			MAPK9	5601			DRD5	1816
PER1	5187			ZIC2	7546			CNTN2	6900
CRHR1	1394			ZIC3	7547			CASP1	834
KIF27	55582			HOXA2	3199			CASP3	836
CREM	1390			HOXA1	3198			GALR3	8484
CREB1	1385			MED24	9862			COMT	1312
CREBBP	1387			PRKCQ	5588			SCT	6343
DMTF1	9988			KIFAP3	22920			RPS6KB1	6198
SIL1	64374			MAPK8	5599			CTNS	1497
PFDN5	5204			MAPK7	5598			PDE5A	8654
ATP8B1	5205			XBP1	7494			NEUROD2	4761
SLC12A6	9990			MAPK1	5594			ATAD1	84896
COL13A1	1305			DYNC2LI1	51626			ABI2	10152
PPIF	10105			DKK1	22943			LAMB1	3912
PDGFB	5155			CNTF	1270			GPI	2821
PDGFRB	5159			CNR1	1268			PTN	5764
PDE6B	5158			XRCC2	7516			ZNF385A	25946
PDGFRA	5156			XRCC1	7515			CDK5	1020
CEND1	51286			FOXA2	3170			NGF	4803
ARPC3	10094			XPA	7507			GRPR	2925
COL4A1	1282			CNTN1	1272			EGFR	1956
USH1C	10083			WNT1	7471			EGR2	1959
CLEC1B	51266			HIF1A	3091			SRF	6722
COL2A1	1280			HIC1	3090			HTR2A	3356
COL4A2	1284			PRKAB1	5564			HTR6	3362
SLC26A4	5172			BHLHE22	27319			KRAS	3845
PDYN	5173			PRKACA	5566			HTR7	3363
HUWE1	10075			MED12	9968
LHFPL5	222662			PTBP2	58155
PDC	5132			NEUROD4	58158
PCP4	5121			HSPB11	51668
PDE6A	5145			HHEX	3087
PDE6C	5146			SUFU	51684
KCNK9	51305			VLDLR	7436
NR1H3	10062			KDM2B	84678
PDE8A	5151			COMMD1	150684
COMT	1312			MAFB	9935
NRN1	51299			HCN1	348980
STRC	161497			MNX1	3110
CHD7	55636			HLA-DOA	3111
WASF2	10163			VCL	7414
CTF1	1489			SH2D3C	10044
CTNND2	1501			VAV2	7410
PLP1	5354			VEGFA	7422
CTNNB1	1499			FEZF1	389549
CTNNA2	1496			KDM6A	7403
CSTB	1476			SOWAHB	345079
G3BP1	10146			PLXNA3	55558
PLXNA2	5362			CRK	1398
FZR1	51343			ABI1	10006
VPS35	55737			KIF27	55582
PLXNC1	10154			IL6ST	3572
DACT1	51339			SUPT20H	55578
CX3CR1	1524			CREBBP	1387
PLAT	5327			PFKL	5211
PLA2G4A	5321			PFDN5	5204
CTSD	1509			PFDN1	5201
PLCB4	5332			CXCR2	3579
CTSB	1508			PDGFA	5154
PLCL1	5334			CEND1	51286
ARX	170302			PDGFRA	5156
PLAUR	5329			COL10A1	1300
VAC14	55697			CECR2	27443
PLG	5340			PDPK1	5170
CPEB1	64506			ENPP2	5168
PLEC	5339			IGF1R	3480
CCDC88A	55704			COL2A1	1280
ACTL6B	51412			TTC8	123016
CSF1	1435			AMBRA1	55626
PIK3C3	5289			LMNB2	84823
OLIG2	10215			HUWE1	10075
CACNA2D3	55799			POMGNT1	55624
PITPNA	5306			SLC39A4	55630
PITX3	5309			TXNRD1	7296
PITX2	5308			TYR	7299
CSNK2B	1460			DNM1L	10059
NCAN	1463			TTBK2	146057
CDK5RAP2	55755			TRIM71	131405
CST3	1471			NRN1	51299
PHYH	5264			GJC1	10052
SUCO	51430			RBPJ	3516
SERPINE2	5270			SLC31A1	1317
TRPM8	79054			CHD7	55636
TDP1	55775			HIRA	7290
DDB1	1642			TWIST1	7291
REST	5978			CTBP2	1488
SH3TC2	79628			ID4	3400
RET	5979			TULP3	7289
LRAT	9227			LIN28B	389421
DCX	1641			ID2	3398
DDC	1644			ID3	3399
RELA	5970			ID1	3397
DCTN1	1639			PLP1	5354
REN	5972			CTNNB1	1499
RDX	5962			HHAT	55733
PRPH2	5961			CTBP1	1487
NOG	9241			PMM2	5373
LRRK2	120892			TRIM28	10155
REL	5966			DACT1	51339
EFHC1	114327			UCHL5	51377
DDIT3	1649			PLAGL1	5325
DAO	1610			TSC1	7248
RHO	6010			RBM12	10137
GRK1	6011			TSC2	7249
DAPK1	1612			PLCB4	5332
HDAC8	55869			UBR5	51366
DAB1	1600			ARX	170302
DHRS3	9249			VAC14	55697
RPS6KA5	9252			CCDC88A	55704
DAG1	1605			HSPG2	3339
NUMBL	9253			ACTL6B	51412
CACNA2D2	9254			NDST1	3340
MCPH1	79648			COQ7	10229
DGKB	1607			DISP1	84976
USE1	55850			HHIP	64399
RGS2	5997			OLIG2	10215
FERD3L	222894			RDH10	157506
DBH	1621			PKD1	5310
NPHP4	261734			GDF11	10220
S1PR2	9294			PITX2	5308
RARB	5915			TRIO	7204
GPR56	9289			NUP133	55746
RAP1A	5906			CSNK2A1	1457
GPR37L1	9283			PRMT3	10196
ASIC3	9311			CDK5RAP2	55755
RANBP2	5903			HUS1	3364
RAG2	5897			FOXQ1	94234
RAG1	5896			CSK	1445
GABRQ	55879			IFT122	55764
CYP19A1	1588			SERPINE2	5270
CYBB	1536			PIGA	5277
RBL1	5933			REST	5978
RBL2	5934			DDB1	1642
C1GALT1C1	29071			RET	5979
ERBB2IP	55914			NOTO	344022
RB1	5925			DCX	1641
RASGRF2	5924			DLG5	9231
RASGRF1	5923			GADD45A	1647
RPGR	6103			REV3L	5980
RP1	6101			ATMIN	23300
RAVER1	125950			DCTN1	1639
DYNC1H1	1778			GRHL3	57822
KL	9365			SRD5A3	79644
ROBO1	6091			NOG	9241
PPT2	9374			LRRK2	120892
ROM1	6094			GCM2	9247
RORA	6095			DDX11	1663
NRXN2	9379			KIT	3815
NRXN1	9378			CUX2	23316
OTOF	9381			RPGRIP1L	23322
DLG3	1741			PTTG1	9232
DLG2	1740			FAT4	79633
DLG4	1742			MESP2	145873
DLX1	1745			KIF2A	3796
DLX2	1746			DYNC2H1	79659
HIPK2	28996			DNER	92737
RPE65	6121			HDAC8	55869
DNM1	1759			DAB1	1600
EHMT1	79813			NUMBL	9253
LRSAM1	90678			DAG1	1605
DBNL	28988			MCPH1	79648
GIT1	28964			SPRY4	81848
DHCR7	1717			CACNA2D2	9254
KDM8	79831			UHRF1	29128
ITM2B	9445			RFX4	5992
QKI	9444			RGS4	5999
TRIB2	28951			DCC	1630
PTPRQ	374462			DAXX	1616
DFFA	1676			FERD3L	222894
HOMER2	9455			KCNJ6	3763
EIF2AK3	9451			MESP1	55897
PICK1	9463			GPR56	9289
HOMER1	9456			GPR37L1	9283
ARHGEF6	9459			RALA	5898
CHST3	9469			WDR19	57728
SLC4A7	9497			CYP26A1	1592
PSMC4	5704			RAF1	5894
EEF1A2	1917			ALX1	8092
MAGED1	9500			RAD51D	5892
PYY	5697			NCSTN	23385
ATP8A2	51761			IFT88	8100
EDN1	1906			PIP5K1C	23396
PSMC1	5700			ADNP	23394
AKAP5	9495			PYGO2	90780
EDNRB	1910			KCNA1	3736
GNG13	51764			SETD2	29072
PTAFR	5724			RBL1	5933
S1PR1	1901			RBL2	5934
CHST10	9486			SIRT1	23411
LPAR1	1902			RB1	5925
PTCH1	5727			JUN	3725
COMMD3-BMI1	100532731			PALB2	79728
MAPK8IP1	9479			JARID2	3720
WWOX	51741			AMN	81693
PTGS2	5743			ITPK1	3705
PTGER1	5731			GPR161	23432
E2F5	1875			DNAH5	1767
PTEN	5728			NR4A3	8013
PTGER2	5732			NDST3	9348
GAL3ST1	9514			ZIC4	84107
FXR2	9513			GRIP1	23426
LITAF	9516			ARL6	84100
ADAMTS4	9507			LHX2	9355
SRR	63826			SLIT2	9353
BCAN	63827			ITGB8	3696
TOR1A	1861			RYBP	23429
DVL1	1855			USP18	11274
DCLK2	166614			ITGB1	3688
DUSP1	1843			DNMT1	1786
PSAP	5660			KIF3B	9371
PSEN1	5663			ROBO1	6091
RELN	5649			SLC9A3R1	9368
DSCAM	1826			EPB41L5	57669
ATN1	1822			RORA	6095
DRD5	1816			ROBO2	6092
DRD4	1815			DNMT3B	1789
STOML3	161003			ITGAV	3685
DRD3	1814			NRXN1	9378
DRD2	1813			MSGN1	343930
DRD1	1812			ZDHHC15	158866
DPP6	1804			ITGA5	3678
CLOCK	9575			EVX2	344191
DOCK3	1795			ZNRF3	84133
GABBR2	9568			DLG3	1741
GTF2IRD1	9569			ICMT	23463
KY	339855			PRX	57716
EPAS1	2034			ISL1	3670
CELSR1	9620			DLX1	1745
NEUROD6	63974			DLX2	1746
PEX5	5830			DLX5	1749
NEUROG2	63973			HIPK2	28996
AATK	9625			DLX6	1750
TPH2	121278			ITGA6	3655
EPHA4	2043			TTC21B	79809
NUP155	9631			EHMT1	79813
EMX1	2016			INSM1	3642
EN1	2019			FGFRL1	53834
EMX2	2018			NTN1	9423
EN2	2020			TFAP2E	339488
ENO2	2026			BRD2	6046
RIN1	9610			HAND1	9421
NCOR2	9612			RNF2	6045
SLC29A1	2030			HEY2	23493
RAB3A	5864			SYNPO	11346
DMRTA2	63950			SHROOM3	57619
FEZ1	9638			INPP4A	3631
ELAVL3	1995			DHCR7	1717
ELAVL4	1996			SCRIB	23513
PTN	5764			SUZ12	23512
NAPB	63908			KDM8	79831
PTPN4	5775			MED23	9439
CCDC66	285331			POFUT1	23509
EIF4EBP2	1979			QKI	9444
PTPN11	5781			FZD3	7976
PTPN9	5780			NUAK2	81788
EGR2	1959			ITM2A	9452
EGR1	1958			TMEM176B	28959
PTPN6	5777			KAT6B	23522
PTPRC	5788			POMK	84197
PTPRE	5791			PDGFC	56034
EGR3	1960			RC3H1	149041
PTPRF	5792			BMPER	168667
NLRP3	114548			TCTN2	79867
SLC7A10	56301			ARHGEF5	7984
CELSR3	1951			EP400	57634
EFNB2	1948			CLUAP1	23059
PTS	5805			SOCS7	30837
EFNB3	1949			EPCAM	4072
PTPRS	5802			CC2D2A	57545
EFNA5	1946			EGLN3	112399
SUMF1	285362			EDN3	1908
PTPRZ1	5803			ST8SIA4	7903
PTPRO	5800			GDPD5	81544
EFNA3	1944			ERP44	23071
PURA	5813			EDA	1896
RIMS2	9699			MARCKS	4082
RNF128	79589			TNIK	23043
CROCC	9696			SMAD1	4086
FBXO45	200933			LPAR1	1902
SLC18A1	6570			SMAD2	4087
SLC18A2	6571			PTCH1	5727
SLC18A3	6572			SMAD3	4088
FBLN1	2192			SMG1	23049
SLC13A1	6561			SMAD5	4090
FASN	2194			NDEL1	81565
ZDHHC13	54503			RTEL1	51750
EDARADD	128178			COMMD3-BMI1	100532731
CALY	50632			SMAD9	4093
SLC22A3	6581			NCOA6	23054
SLC6A11	6538			ZNF423	23090
SLC6A9	6536			LRP2	4036
SLC8A2	6543			E2F5	1875
SLC6A2	6530			PTEN	5728
SLC6A3	6531			LRP6	4040
STIP1	10963			EBF1	1879
KANSL1	284058			PTK7	5754
CACNG8	59283			CYFIP2	26999
SLC6A1	6529			LTBP1	4052
SLC6A4	6532			MYCBP2	23077
SLC6A6	6533			DYRK1A	1859
FKTN	2218			KIF7	374654
FDFT1	2222			PTK2	5747
DNAJC5	80331			DVL2	1856
AP3M2	10947			DVL3	1857
SLC8A3	6547			RAB23	51715
DGCR8	54487			BAG6	7917
FCGR2B	2213			LMO2	4005
SLC9A1	6548			DVL1	1855
TET1	80312			LMNB1	4001
AFG3L2	10939			TMEM107	84314
FGFR1	2260			RAD54L2	23132
FGFR2	2263			UNC5D	137970
RALBP1	10928			LMX1A	4009
FGF13	2258			LMX1B	4010
FGF14	2259			DTNB	1838
FGF8	2253			PSEN1	5663
FGF7	2252			PRSS8	5652
SOD2	6648			KIDINS220	57498
FGF2	2247			RELN	5649
SOD1	6647			DSCAM	1826
SNTA1	6640			MKL2	57496
FGA	2243			LHX1	3975
SMN1	6606			LIG4	3981
SMN2	6607			DRD2	1813
FOXC2	2303			MAPK8IP3	23162
NLGN3	54413			OR10A4	283297
PNPLA6	10908			PSEN2	5664
FOXC1	2296			LIF	3976
SMARCC2	6601			SNX13	23161
HLTF	6596			DPH1	1801
SMARCA1	6594			MIB1	57534
FOXG1	2290			CXCR4	7852
TRPV4	59341			NR1D1	9572
SNCG	6623			LLGL1	3996
SNCA	6622			GTF2IRD1	9569
SNCB	6620			EP300	2033
PPARGC1A	10891			TRAF4	9618
SNAP25	6616			CELSR1	9620
SMPD1	6609			PEX2	5828
ERBB3	2065			NEUROD6	63974
ERBB2	2064			PEX5	5830
ERBB4	2066			NEUROG2	63973
ERCC2	2068			ISPD	729920
NPAS4	266743			EPHA4	2043
ERG	2078			B9D1	27077
LRTOMT	220074			EPHA7	2045
SH3BP2	6452			CYFIP1	23191
ITSN1	6453			EPHA8	2046
CLN8	2055			INSC	387755
SH3GL2	6456			EPHB1	2047
NOX4	50507			EMX1	2016
EPS8	2059			EN1	2019
NR2F6	2063			EMX2	2018
MDGA1	266727			EN2	2020
ESR1	2099			LEPR	3953
SEMA3F	6405			LEP	3952
ESR2	2100			NCOR1	9611
FBXO11	80204			DPH3	285381
CCL3L3	414062			LAMC1	3915
OPA3	80207			ARL13B	200894
MRGPRD	116512			LRP8	7804
GJB6	10804			IPMK	253430
SLC4A3	6508			LUZP1	7798
SLC1A6	6511			LAMA5	3911
CPLX1	10815			DMRTA2	63950
CPLX2	10814			LAMA2	3908
SLC1A3	6507			JMJD6	23210
SLC1A2	6506			MAP3K12	7786
SLC2A4	6517			LBR	3930
SLC2A1	6513			RAC1	5879
SLC2A3	6515			LASP1	3927
ETV1	2115			ELAVL4	1996
SLC5A3	6526			RAD17	5884
CNIH2	254263			FOXB1	27023
MECOM	2122			KRT19	3880
FAAH	2166			BRSK1	84446
SHH	6469			EPHA2	1969
F12	2161			DNAI1	27019
F11	2160			ZNF148	7707
SHC1	6464			RAPGEF2	9693
FABP7	2173			TMEM231	79583
ARPP21	10777			PTPN11	5781
F2RL1	2150			EGFR	1956
F2R	2149			PTPN9	5780
F2	2147			EGR2	1959
SIX1	6495			PTPN12	5782
SIM1	6492			PTPN6	5777
F3	2152			L1CAM	3897
ST8SIA1	6489			ATP2C1	27032
SCN5A	6331			COBL	23242
SCN9A	6335			GDF7	151449
SCN8A	6334			CXorf56	63932
SCN1A	6323			NPHP3	27031
PDCD10	11235			FREM2	341640
SCN2B	6327			TCTN1	79600
SCN2A	6326			GSX2	170825
SCN1B	6324			EFNA2	1943
ATXN7	6314			PARD3	56288
CHP1	11261			PTPRF	5792
ATXN1	6310			CELSR3	1951
HRH3	11255			SLX4	84464
PLXNB2	23654			EFNB2	1948
GRIN3B	116444			EFNB3	1949
MTOR	2475			KRAS	3845
GRIN3A	116443			EFNA5	1946
KLK8	11202			PTPRS	5802
FSHR	2492			EFNA3	1944
FTH1	2495			PURA	5813
AKAP10	11216			FBXO45	200933
BACE1	23621
NTSR2	23620
SDHD	6392
CNGB3	54714
TRPM3	80036
LRRTM4	80059
ORC3	23595
CX3CL1	6376
SLC37A4	2542
G6PC	2538
IL1RAPL1	11141
CCL13	6357
FZD2	2535
FYN	2534
LYPD1	116372
GABRA3	2556
CCL3L1	6349
GABRA4	2557
GABRA5	2558
FSTL1	11167
GABRA1	2554
GABRA2	2555
CLDN14	23562
GABBR1	2550
SCT	6343
SCN10A	6336
XRCC6	2547
RPS6KA3	6197
RPS7	6201
FLI1	2313
CIT	11113
FLT1	2321
FAF1	11124
FN1	2335
AFF2	2334
FMR1	2332
TRIOBP	11078
FLRT2	23768
AIPL1	23746
FOSB	2354
RYR2	6262
RYR3	6263
B3GNT1	11041
GNB1L	54584
FXN	2395
MAGEL2	54551
ATF7	11016
CADPS2	93664
LPCAT1	79888
TH	7054
TAAR1	134864
MERTK	10461
BAIAP2	10458
GSX1	219409
MAD2L2	10459
HAX1	10456
ULK4	54986
GLRA2	2742
CLN6	54982
GLRA1	2741
GRIP2	80852
TGFB2	7042
VAV3	10451
TGFB3	7043
TGFB1	7040
GLI3	2737
THY1	7070
THRB	7068
GCLM	2730
OLFM1	10439
TAS1R1	80835
TAS1R2	80834
THBD	7056
ICAM5	7087
VTI1B	10490
TIMP2	7077
GK	2710
SERPINA10	51156
GJB1	2705
GJB2	2706
NR2E1	7101
SLC9A6	10479
HMX3	340784
TLR2	7097
GJA1	2697
ZBTB18	10472
TLR4	7099
TLR3	7098
DYNC1LI1	51143
PROKR2	128674
RTN4RL2	349667
NDRG1	10397
TM7SF2	7108
COL18A1	80781
SEZ6	124925
GNGT1	2792
PIRT	644139
TNFRSF1B	7133
GNRH1	2796
TNFRSF1A	7132
SEMA3A	10371
CLDN5	7122
CACNG2	10369
GNG3	2785
CACNG3	10368
GNG7	2788
GNAQ	2776
GNAT1	2779
SLC17A8	246213
GNB1	2782
GNAI1	2770
TNR	7143
GNAO1	2775
GAL	51083
TP73	7161
BASP1	10409
RAPGEF3	10411
TOP2B	7155
TP53	7157
TP53BP2	7159
TCF4	6925
CC2D1A	54862
GARS	2617
GAP43	2596
PRLH	51052
TCF12	6938
GALC	2581
B4GALNT1	2583
NDFIP1	80762
CD300LF	146722
SKOR2	652991
MKS1	54903
GABRG2	2566
GABRB2	2561
GABRB3	2562
GABRD	2563
SEMA4C	54910
GAD2	2572
TECTB	6975
GABRR1	2569
GAD1	2571
GFRA2	2675
GFRA1	2674
ABCC4	10257
GFI1	2672
RTN4RL1	146760
GFRA3	2676
RAMP2	10266
GRID2IP	392862
GPHN	10243
TDO2	6999
AHI1	54806
GDI1	2664
CADM4	199731
GFAP	2670
TECTA	7007
GDNF	2668
TMBIM6	7009
TEF	7008
TEK	7010
BCKDK	10295
TERT	7015
NDE1	54820
APC2	10297
TFAM	7019
PAK4	10298
TFAP2A	7020
GATA2	2624
GATA3	2625
SHANK1	50944
UBE4B	10277
TFPI	7035
TG	7038
GCDH	2639
STXBP1	6812
STX1A	6804
PANX1	24145
GUCA1A	2978
NEIL3	55247
CDKL5	6792
GUCY2D	3000
USH1G	124590
CDON	50937
CERS1	10715
FOXP2	93986
UBA6	55236
ELOVL4	6785
DLGAP3	58512
STIM1	6786
VAMP2	6844
FBXW7	55294
SYDE1	85360
GSTM5	2949
SLC12A7	10723
SURF1	6834
MCOLN3	55283
RAI1	10743
DBX1	120237
RGS14	10636
TACR1	6869
HTT	3064
SYT1	6857
HDAC2	3066
HDC	3067
SYT5	6861
SYK	6850
HCRT	3060
CAMKK2	10645
SYN1	6853
HCRTR1	3061
DNAAF2	55172
SYN2	6854
HCRTR2	3062
SYP	6855
TBCE	6905
ATCAY	85300
TBX1	6899
CNTN2	6900
CSPG5	10675
AGRN	375790
B3GNT2	10678
TAL1	6886
TAL2	6887
MGAT5B	146664
AVIL	10677
ARFGEF2	10564
SLC19A2	10560
GPR37	2861
RP1L1	94137
SPG7	6687
DPYSL4	10570
SPAST	6683
GRK5	2869
SOX10	6663
SOX2	6657
NPC2	10577
FFAR3	2865
SOX1	6656
FFAR1	2864
IL34	146433
ITPRIP	85450
SP2	6668
GPX1	2876
GPX3	2878
SYTL4	94121
SOX11	6664
SLC26A5	375611
RAB3C	115827
CCR10	2826
SPTBN2	6712
GPM6B	2824
TRIM3	10612
PDLIM5	10611
MCHR1	2847
STAMBP	10617
SPR	6697
GPR17	2840
SPP1	6696
GRM2	2912
UNC13B	10497
GRM4	2914
GRM5	2915
GRM6	2916
GRM7	2917
GRM8	2918
SST	6750
SSTR1	6751
GSK3A	2931
GSK3B	2932
GSN	2934
HYOU1	10525
STXBP5	134957
STAT3	6774
STAT1	6772
ATG7	10533
GRIA1	2890
GRIA2	2891
GLRX3	10539
STON2	85439
GRID1	2894
GRID2	2895
GRIA3	2892
GRIA4	2893
GRIK3	2899
GRIK2	2898
GRIK1	2897
GRN	2896
SSTR2	6752
GRIN2A	2903
GRIN1	2902
GRIK5	2901
GRIK4	2900
MIB2	142678
GRIN2C	2905
GRIN2B	2904
GRM1	2911
NR3C1	2908
PCDH17	27253
HSD17B4	3295
SRRM4	84530
HRAS	3265
GJC3	349149
TNFRSF21	27242
HRH2	3274
HSF2	3298
CLIC5	53405
NKX6-2	84504
HSPA5	3309
HSPA4	3308
TMIE	259236
NALCN	259232
DISC1	27185
HOXA3	3200
HPCA	3208
HPRT1	3251
HPN	3249
LPHN1	22859
NLRP1	22861
NLGN1	22871
ZNF24	7572
HMX2	3167
P2RX2	22953
YWHAE	7531
HMOX2	3163
XRCC5	7520
ZIC2	7546
STK39	27347
KCNMB4	27345
XRCC4	7518
SHANK2	22941
XRCC2	7516
SIRT2	22933
XPC	7508
RAB3GAP1	22930
XPA	7507
FAIM2	23017
HIF1A	3091
CLIP2	7461
UBE2K	3093
BHLHE22	27319
UNC13A	23025
HEXA	3073
HEXB	3074
WNT7A	7476
WNT7B	7477
HLF	3131
OTOA	146183
OTOS	150677
PPP1R9B	84687
VLDLR	7436
KDM2B	84678
VGF	7425
VIM	7431
VWF	7450
HCN1	348980
HLA-DQB1	3119
HLA-B	3106
TRPV1	7442
GJA10	84694
RIMS1	22999
VCP	7415
VAV2	7410
VEGFA	7422
VDR	7421
VDAC3	7419
VDAC1	7416
USH2A	7399
USF2	7392
UTRN	7402
CLRN1	7401
IL1B	3553
UPP1	7378
IL1R1	3554
IL4	3565
USF1	7391
IL6ST	3572
S1PR5	53637
IL6	3569
UNG	7374
UGT8	7368
CXCR2	3579
UCHL3	7347
IFNGR1	3459
IFNG	3458
UCHL1	7345
IFNB1	3456
UCP2	7351
HTRA2	27429
UGCG	7357
IGF1	3479
PCLO	27445
IGF1R	3480
UBE3A	7337
LMNB2	84823
TYR	7299
IGHMBP2	3508
SLC24A4	123041
TYRO3	7301
TYROBP	7305
TYRP1	7306
TULP3	7289
ID2	3398
TULP1	7287
ID1	3397
TUB	7275
TTPA	7274
ATAD1	84896
CALHM1	255022
LINGO1	84894
TSC1	7248
TSC2	7249
IDUA	3425
PARP10	84875
ORAI1	84876
HSPG2	3339
TRPC5	7224
ADAM22	53616
TRPC3	7222
TRPC4	7223
TRPC1	7220
HTR1F	3355
HTR2C	3358
HTR1A	3350
FBXL20	84961
TRIO	7204
TNC	3371
HTR4	3360
HTR7	3363
CADM3	57863
NR2C2	7182
KLC1	3831
GAN	8139
MYO3A	53904
KIT	3815
CUX2	23316
TRIM2	23321
SBF2	81846
KIF2A	3796
DNER	92737
KIF5A	3798
HELT	391723
SZT2	23334
KCNK3	3777
NETO2	81831
KCNK2	3776
KCNMA1	3778
KCNN2	3781
CNTN5	53942
KCNN3	3782
KCNQ2	3785
SUN1	23353
KCNQ1	3784
KCNQ3	3786
NETO1	81832
KCNJ10	3766
KCNJ11	3767
KCNJ9	3765
KCNJ6	3763
KCNJ16	3773
KCND2	3751
KCNC2	3747
KCNC1	3746
SPTBN4	57731
ZDHHC17	23390
GPR98	84059
KCNE1	3753
NCSTN	23385
PIP5K1C	23396
SYNE4	163183
KCNA5	3741
KCNA1	3736
KCNA2	3737
LGI4	163175
KCNA4	3739
SIRT1	23411
JUN	3725
KCNH3	23416
AP3B2	8120
TARDBP	23435
ITPKA	3706
NR4A3	8013
ITPR1	3708
GRIP1	23426
ARL6	84100
GLRA3	8001
SCN11A	11280
ITGB8	3696
SLC7A8	23428
USP18	11274
STAM	8027
ITGB1	3688
ALS2	57679
OTP	23440
ITGAM	3684
ITGAV	3685
ITGA3	3675
ITGA7	3679
EPG5	57724
ITGA5	3678
SEMA4G	57715
PARK7	11315
PRX	57716
ISL1	3670
IREB2	3658
PPP1R1B	84152
ITGA6	3655
INSM1	3642
STIM2	57620
SYNPO	11346
INPP4A	3631
SLITRK6	84189
CXCL10	3627
EPM2A	7957
CISD2	493856
IMPA2	3613
IMPA1	3612
FZD3	7976
CLCF1	23529
HCN3	57657
MAFK	7975
IL18	3606
KAT6B	23522
POMK	84197
RBFOX2	23543
MAPK8IP2	23542
IL10	3586
FOXO6	100132074
NMNAT2	23057
LYN	4067
CLUAP1	23059
SOCS7	30837
EGLN3	112399
CAPRIN1	4076
ST8SIA4	7903
GDPD5	81544
LRRC7	57554
NBEA	26960
NLGN2	57555
TNIK	23043
KCNIP3	30818
KCNAB1	7881
NDEL1	81565
MAF	4094
ZNF423	23090
LRP1	4035
KIF1B	23095
SARM1	23098
KIF17	57576
LRP5	4041
CYFIP2	26999
ALDH5A1	7915
FGF22	27006
BAG6	7917
LMNB1	4001
LMNA	4000
C1QTNF5	114902
KDM6B	23135
UNC5D	137970
NHLRC1	378884
LMX1B	4010
BSND	7809
KIDINS220	57498
NFASC	23114
MAVS	57506
LIG4	3981
MAPK8IP3	23162
TUBA1A	7846
RNF103	7844
LIMK1	3984
EPB41L3	23136
CXCR4	7852
LLGL1	3996
PAX8	7849
LDLR	3949
B3GAT1	27087
SCYL1	57410
INSC	387755
PASK	23178
SYT2	127833
LEPR	3953
LEP	3952
CACNG4	27092
LGALS3	3958
LPIN1	23175
BIRC6	57448
LAMC1	3915
LAMB2	3913
DSCAML1	57453
ARHGEF9	23229
LRP8	7804
NBEAL2	23218
LAMA2	3908
MAP3K12	7786
LBR	3930
SLC12A5	57468
STMN1	3925
BTBD9	114781
L1CAM	3897
GJD2	57369
PLCB1	23236
ARC	23237
AGTPBP1	23287
WWC1	23286
KRAS	3845
LPHN3	23284
SLITRK1	114798

## Sheet: miR9
Development			Physiology			Memory and Learning
Functional relevance Ranking	Integrative Ranking		Functional relevance Ranking	Integrative Ranking		Functional relevance Ranking	Integrative Ranking
7	3		5	1		2	1
8	2		12	2		3	1
7	2		9	1		3	1
11	6		8	5		3	1
7	1		7	6		1	1
5	2		5	1		3	1
5	2		5	1		2	1
12	3		6	2		1	1
15	5		13	4		3	1
8	5		13	3		5	1
8	3		8	2		4	1
3	1		8	3		1	1
4	1		10	4		2	1
9	1		2	1		2	1
10	3		9	3		4	1
3	1		9	2		8	1
6	3		3	1		1	1
19	8		13	8		2	1
18	5		16	3		11	1
7	2		17	6		3	1
12	2		6	4		4	1
8	1		5	2		5	1
16	6		8	1		7	1
4	1		3	1		2	1
5	2		9	4		2	1
12	5		7	3		3	1
15	5		7	4		9	1
7	2		1	1		12	1
9	3		2	1		4	1
10	3		19	6		5	1
2	1		23	7		5	1
2	1		5	1		1	1
13	2		3	1		2	1
7	1		8	2		3	1
6	1		7	1		4	1
6	1		7	1		7	1
14	5		10	3		7	1
6	4		13	4		1	1
5	2		7	1		2	1
5	1		8	3		2	1
9	3		8	2		4	1
12	4		11	3		1	1
18	5		5	1		1	1
8	2		6	2		8	1
10	1		7	2		13	1
8	2		7	3		1	1
4	1		12	5		1	1
4	1		15	5		2	1
7	4		3	1		6	1
1	1		9	2		6	1
9	1		3	1		2	1
13	6		2	1		1	1
15	7		8	2		3	1
17	6		18	5		3	1
10	4		11	6		4	1
6	1		4	1		4	1
9	3		4	1		1	1
3	1		8	2		8	1
17	9		10	3		10	1
5	1		3	1		2	1
5	2		5	2		7	1
3	1		5	3		3	1
18	9		3	1		1	1
20	5		12	1		8	1
10	2		21	9		4	1
9	1		6	1		4	1
1	1		4	2		5	1
4	1		11	7		14	1
4	2		2	1		1	1
6	3		2	1		1	1
3	1		8	2		3	1
12	5		9	3		2	1
18	6		8	3		5	1
23	8		7	4		6	1
16	2		7	1		6	1
19	8		6	1		9	1
31	11		13	3		2	1
8	2		17	4		2	1
4	1		7	1		1	1
4	1		3	1		3	1
7	2		3	2		3	1
8	3		9	3		1	1
3	1		6	2		6	1
2	1		13	4		8	1
2	1		5	1		9	1
6	2		4	3		2	1
11	4		4	2		2	1
5	2		18	3		3	1
9	5		9	4		4	1
7	2		14	2		1	1
7	2		8	3		5	1
20	6		7	1		8	1
14	2		7	2		11	1
6	1		12	8		2	1
8	3		21	4		2	1
3	1		9	2		13	1
3	1		7	1		8	1
6	5		4	1		3	1
10	1		3	2		3	1
8.84848			8.17172			4.17172

## Sheet: miR124
Development			Physiology			Memory and Learning
Functional relevance Ranking	Integrative Ranking		Functional relevance Ranking	Integrative Ranking		Functional relevance Ranking	Integrative Ranking
6	1		8	1		6	1
7	1		12	1		5	1
10	1		4	1		8	1
7	1		4	1		11	1
8	1		9	1		8	1
9	1		5	1		6	1
1	1		1	1		7	1
5	1		12	1		12	1
9	1		14	1		10	1
12	1		7	1		4	1
8	1		8	1		9	1
10	1		2	1		3	1
6	1		5	1		5	1
6	1		3	1		11	1
8	1		11	1		15	1
9	1		18	1		22	1
2	1		17	1		3	1
3	1		5	1		1	1
11	1		3	1		9	1
17	1		2	1		8	1
2	1		2	1		4	1
5	1		6	1		2	1
9	1		10	1		6	1
8	1		19	1		14	1
21	1		23	1		18	1
5	1		9	1		8	1
9	1		8	1		6	1
4	1		14	1		6	1
7	1		7	1		8	1
7	1		5	1		7	1
1	1		10	1		11	1
18	1		5	1		11	1
2	1		8	1		11	1
8	1		9	1		6	1
14	1		6	1		4	1
11	1		12	1		3	1
3	1		14	1		8	1
6	1		7	1		8	1
9	1		3	1		10	1
10	1		2	1		11	1
11	1		10	1		14	1
7	1		10	1		18	1
9	1		1	1		6	1
4	1		4	1		5	1
18	1		5	1		5	1
7	1		2	1		2	1
5	1		8	1		9	1
9	1		9	1		14	1
9	1		7	1		6	1
4	1		7	1		17	1
23	1		14	1		23	1
19	1		2	1		4	1
5	1		19	1		4	1
7	1		17	1		8	1
8	1		6	1		9	1
2	1		7	1		11	1
14	1		9	1		8	1
20	1		10	1		4	1
13	1		8	1		6	1
12	1		2	1		12	1
7	1		3	1		4	1
6	1		7	1		9	1
12	1		8	1		15	1
19	1		1	1		17	1
5	1		4	1		2	1
7	1		7	1		1	1
8	1		5	1		8	1
4	1		8	1		8	1
2	1		8	1		5	1
5	1		4	1		12	1
5	1		13	1		14	1
11	1		2	1		7	1
13	1		9	1		7	1
15	1		6	1		9	1
2	1		16	1		10	1
1	1		11	1		2	1
8	1		15	1		3	1
7	1		4	1		15	1
6	1		7	1		3	1
8	1		4	1		5	1
7	1		7	1		9	1
17	1		9	1		8	1
12	1		3	1		9	1
4	1		17	1		6	1
5	1		13	1		12	1
5	1		20	1		14	1
14	1		1	1		11	1
7	1		7	1		6	1
5	1		8	1		7	1
9	1		6	1		7	1
10	1		10	1		10	1
8	1		16	1		14	1
5	1		8	1		9	1
8	1		3	1		4	1
7	1		9	1		4	1
4	1		11	1		10	1
7	1		13	1		15	1
9	1		15	1		10	1
10	1		7	1		6	1
8.31313			8.19192			8.45455
