# Supplementary material for: ToppMiR: ranking microRNAs and their mRNA targets based on biological functions and context
Source: Nucleic Acids Res. 2014 May 14;42(Web Server issue):W107–13. doi: 10.1093/nar/gku409 (PMC4086116; doi:10.1093/nar/gku409)
Supplement: Supplementary Data [file supp_gku409_nar-00593-web-b-2014-File014.xlsx]

## Sheet: summary
	PMID	Title	Published Date	Biological Context	Training Set	Target gene in the training Set	microRNA			Training Effect on miR (AUC with Training - AUC without Training)	Performance promotion (> 0.05)	mRNA			Training Effect on gene (AUC with Training - AUC without Training)	Performance promotion (> 0.05)
							AUC with Training	AUC without Training	AUC with Random Training			AUC with Training	AUC without Training	AUC with Random Training
1	22179828	MicroRNA-409 suppresses tumour cell invasion and metastasis by directly targeting radixin in gastric cancers.	12/2011	Gastric Cancer	Cancer Gene Census	No	miR-409			0.0285	Neutral	RDX			-0.0394	Neutral
							0.88	0.8515	0.75			0.8418	0.8812	0.87
2	22158047	microRNA-107 functions as a candidate tumor-suppressor gene in head and neck squamous cell carcinoma by downregulation of protein kinase Cvarepsilon	12/2011	HNSCC	Cancer Gene Census	No	miR-107			0.0305	Neutral	PRKCE			0.0056	Positive
							0.8365	0.806	0.73			0.9091	0.9035	0.88
3	22198213	MicroRNA-34a inhibits migration and invasion of colon cancer cells via targeting to Fra-1	12/2011	Colon Cancer	Cancer Gene Census	No	miR-34a			0.064	Positive	FOSL1			0.0654	Positive
							0.8115	0.7475	0.64			0.9387	0.8733	0.92
4	21994419	MicroRNA-148a Suppresses Tumor Cell Invasion and ROCK1 in Gastric Cancer.Metastasis by Downregulating	10/2011	Gastric Cancer	Cancer Gene Census	No	miR-148a			-0.007	Neutral	ROCK1			-0.003	Neutral
							0.8025	0.8095	0.79			0.8295	0.8325	0.84
5	22120719	MiR-27b targets PPARgamma to inhibit growth, tumor progression and the inflammatory response in neuroblastoma cells.	11/2011	Neuroblastoma	Cancer Gene Census	Yes	miR-27b			0.036	Neutral	PPARG			-0.0056	Neutral
							0.9195	0.8835	0.69			0.9883	0.9939	0.97
6	22119192	miR-106b impairs cholesterol efflux and increases Abeta levels by repressing ABCA1 expression.	11/2011	Cholesterol Efflux	GO:0033344 cholesterol efflux	Yes	miR-106b			0.0665	Positive	ABCA1			0.0091	Neutral
							0.952	0.8855	0.86			0.999	0.9899	0.98
7	22108521	Overexpression of microRNA-223 regulates the ubiquitin ligase FBXW7 in oesophageal squamous cell carcinoma.	11/2011	Oesophageal squamous cell carcinoma	Cancer Gene Census	Yes	miR-223			-0.05	Neutral	FBXW7			0.0628	Positive
							0.617	0.667	0.62			0.9194	0.8566	0.92
8	22020560	MicroRNA-148b suppresses cell growth by targeting cholecystokinin-2 receptor in colorectal cancer.	11/2011	CRC	Cancer Gene Census	No	miR-148b			0.004	Neutral	CCKBR			0.0217	Neutral
							0.814	0.81	0.73			0.6544	0.6327	0.86
9	22146471	The muscle-specific microRNA miR-1 regulates cardiac arrhythmogenic potential by targeting GJA1 and KCNJ2.	12/2011	cardiac arrhythmogenic	GAD	No	miR-1			-0.008	Neutral	GJA1			0.0004	Neutral
							0.8275	0.8355	0.86			0.9982	0.9978	0.96
10	22146471	The muscle-specific microRNA miR-1 regulates cardiac arrhythmogenic potential by targeting GJA1 and KCNJ2.	12/2011	cardiac arrhythmogenic	GAD	Yes	miR-1			-0.001	Neutral	KCNJ2			0.02	Neutral
							0.8125	0.8135	0.67			0.9675	0.9475	0.87
11	22144583	MicroRNA-200c represses migration and invasion of breast cancer cells by targeting actin-regulatory proteins FHOD1 and PPM1F.	12/2011	Breast Cancer	Cancer Gene Census	No	miR-200c			0.0465	Neutral	FHOD1			0.1386	Positive
							0.932	0.8855	0.79			0.4458	0.3072	0.76
12	22144583	MicroRNA-200c represses migration and invasion of breast cancer cells by targeting actin-regulatory proteins FHOD1 and PPM1F.	12/2011	Breast Cancer	Cancer Gene Census	No	miR-200c			0.0515	Positive	PPM1F			0.0726	Positive
							0.9395	0.888	0.9			0.4327	0.3601	0.69
13	22139444	microRNA-30c negatively regulates endometrial cancer cells by targeting metastasis-associated gene-1.	12/2011	Uterine Cancer	Cancer Gene Census	No	miR-30c			0.0355	Neutral	MTA1			0.1328	Positive
							0.951	0.9155	0.82			0.7695	0.6367	0.87
14	22117060	DNA methylation regulated miR-193a-3p dictates resistance of hepatocellular carcinoma to 5-fluorouracil via SRSF2.	11/2011	Hepatoma	Cancer Gene Census	No	miR-193a-3p			-0.019	Neutral	SRSF2			-0.0013	Neutral
							0.502	0.521	0.42			0.9191	0.9204	0.93
15	22105365	MicroRNA-520e suppresses growth of hepatoma cells by targeting the NF-kappaB-inducing kinase (NIK).	11/2011	Hepatoma	Cancer Gene Census	No	miR-520e			0.0285	Neutral	MAP3K14			-0.0175	Neutral
							0.8225	0.794	0.82			0.6896	0.7071	0.84
16	22115756	miR-200c regulates FGFR-dependent epithelial proliferation via Vldlr during submandibular gland branching morphogenesis.	11/2011	submandibular gland branching morphogenesis	MP:0003793 abnormal submandibular gland morphology	No	miR-200c			0.0045	Neutral	VLDLR			-0.0069	Neutral
					GO:0060664 epithelial cell proliferation involved in salivary gland morphogenesis		0.909	0.9045	0.83			0.8846	0.8915	0.92
					GO:0060445 branching involved in salivary gland morphogenesis
							Good AUC score (> 0.8)				Positive: 3	Good AUC score (> 0.8)				Positive: 6
							14	13			Neutral: 13	11	11			Neutral: 10
							27 out of 32				Negative: 0	22 out of 32				Negative: 0
											indicates a cell value smaller than 0.8
