# Supplementary material for: ToppMiR: ranking microRNAs and their mRNA targets based on biological functions and context
Source: Nucleic Acids Res. 2014 May 14;42(Web Server issue):W107–13. doi: 10.1093/nar/gku409 (PMC4086116; doi:10.1093/nar/gku409)
Supplement: Supplementary Data [file supp_gku409_nar-00593-web-b-2014-File012.xlsx]

## Sheet: let-7b(over expressed)
All features					Selected features: GO:BP, MP, Pathways and Coexpression
ranking	frequency	percentile	top percentile		Rank	frequency	percentile	top percentile
1	4	0.05	0.2		1	2	0.05	0.1
2	6	0.1	0.5		2	6	0.1	0.4
3	6	0.15	0.8		3	1	0.15	0.45
4	3	0.2	0.95		4	7	0.2	0.8
5	0	0.25	0.95		5	1	0.25	0.85
6	1	0.3	1		6	2	0.3	0.95
7	0	0.35	1		7	1	0.35	1
8	0	0.4	1		8	0	0.4	1
9	0	0.45	1		9	0	0.45	1
10	0	0.5	1		10	0	0.5	1
11	0	0.55	1		11	0	0.55	1
12	0	0.6	1		12	0	0.6	1
13	0	0.65	1		13	0	0.65	1
14	0	0.7	1		14	0	0.7	1
15	0	0.75	1		15	0	0.75	1
16	0	0.8	1		16	0	0.8	1
17	0	0.85	1		17	0	0.85	1
18	0	0.9	1		18	0	0.9	1
19	0	0.95	1		19	0	0.95	1
20	0	1	1		20	0	1	1

## Sheet: miR-1
ranking	frequency	percentile	top percentile		ranking	frequency	percentile	top percentile
1	8	0.05	0.4		1	5	0.05	0.25
2	5	0.1	0.65		2	6	0.1	0.55
3	3	0.15	0.8		3	3	0.15	0.7
4	2	0.2	0.9		4	3	0.2	0.85
5	1	0.25	0.95		5	1	0.25	0.9
6	1	0.3	1		6	2	0.3	1
7	0	0.35	1		7	0	0.35	1
8	0	0.4	1		8	0	0.4	1
9	0	0.45	1		9	0	0.45	1
10	0	0.5	1		10	0	0.5	1
11	0	0.55	1		11	0	0.55	1
12	0	0.6	1		12	0	0.6	1
13	0	0.65	1		13	0	0.65	1
14	0	0.7	1		14	0	0.7	1
15	0	0.75	1		15	0	0.75	1
16	0	0.8	1		16	0	0.8	1
17	0	0.85	1		17	0	0.85	1
18	0	0.9	1		18	0	0.9	1
19	0	0.95	1		19	0	0.95	1
20	0	1	1		20	0	1	1

## Sheet: miR-16
ranking	frequency	percentile	top percentile			ranking	frequency	percentile	top percentile
1	10	0.05	0.5			1	10	0.05	0.5
2	4	0.1	0.7			2	8	0.1	0.9
3	5	0.15	0.95			3	1	0.15	0.95
4	1	0.2	1			4	1	0.2	1
5	0	0.25	1			5	0	0.25	1
6	0	0.3	1			6	0	0.3	1
7	0	0.35	1			7	0	0.35	1
8	0	0.4	1			8	0	0.4	1
9	0	0.45	1			9	0	0.45	1
10	0	0.5	1			10	0	0.5	1
11	0	0.55	1			11	0	0.55	1
12	0	0.6	1			12	0	0.6	1
13	0	0.65	1			13	0	0.65	1
14	0	0.7	1			14	0	0.7	1
15	0	0.75	1			15	0	0.75	1
16	0	0.8	1			16	0	0.8	1
17	0	0.85	1			17	0	0.85	1
18	0	0.9	1			18	0	0.9	1
19	0	0.95	1			19	0	0.95	1
20	0	1	1			20	0	1	1

## Sheet: miR-30a
ranking	frequency	percentile	top percentile			ranking	frequency	percentile	top percentile
1	6	0.05	0.3			1	7	0.05	0.35
2	9	0.1	0.75			2	8	0.1	0.75
3	3	0.15	0.9			3	5	0.15	1
4	2	0.2	1			4	0	0.2	1
5	0	0.25	1			5	0	0.25	1
6	0	0.3	1			6	0	0.3	1
7	0	0.35	1			7	0	0.35	1
8	0	0.4	1			8	0	0.4	1
9	0	0.45	1			9	0	0.45	1
10	0	0.5	1			10	0	0.5	1
11	0	0.55	1			11	0	0.55	1
12	0	0.6	1			12	0	0.6	1
13	0	0.65	1			13	0	0.65	1
14	0	0.7	1			14	0	0.7	1
15	0	0.75	1			15	0	0.75	1
16	0	0.8	1			16	0	0.8	1
17	0	0.85	1			17	0	0.85	1
18	0	0.9	1			18	0	0.9	1
19	0	0.95	1			19	0	0.95	1
20	0	1	1			20	0	1	1

## Sheet: miR-155
ranking	frequency	percentile	top percentile		ranking	frequency	percentile	top percentile
1	2	0.05	0.1		1	2	0.05	0.1
2	8	0.1	0.5		2	8	0.1	0.5
3	7	0.15	0.85		3	7	0.15	0.85
4	2	0.2	0.95		4	2	0.2	0.95
5	1	0.25	1		5	0	0.25	0.95
6	0	0.3	1		6	1	0.3	1
7	0	0.35	1		7	0	0.35	1
8	0	0.4	1		8	0	0.4	1
9	0	0.45	1		9	0	0.45	1
10	0	0.5	1		10	0	0.5	1
11	0	0.55	1		11	0	0.55	1
12	0	0.6	1		12	0	0.6	1
13	0	0.65	1		13	0	0.65	1
14	0	0.7	1		14	0	0.7	1
15	0	0.75	1		15	0	0.75	1
16	0	0.8	1		16	0	0.8	1
17	0	0.85	1		17	0	0.85	1
18	0	0.9	1		18	0	0.9	1
19	0	0.95	1		19	0	0.95	1
20	0	1	1		20	0	1	1

## Sheet: let-7b_repressed
All features					selected features
ranking	frequency	percentile	top percentile		ranking	frequency	percentile	top percentile
1	3	0.05	0.15		1	2	0.05	0.1
2	4	0.1	0.35		2	6	0.1	0.4
3	4	0.15	0.55		3	1	0.15	0.45
4	4	0.2	0.75		4	8	0.2	0.85
5	3	0.25	0.9		5	1	0.25	0.9
6	2	0.3	1		6	1	0.3	0.95
7	0	0.35	1		7	1	0.35	1
8	0	0.4	1		8	0	0.4	1
9	0	0.45	1		9	0	0.45	1
10	0	0.5	1		10	0	0.5	1
11	0	0.55	1		11	0	0.55	1
12	0	0.6	1		12	0	0.6	1
13	0	0.65	1		13	0	0.65	1
14	0	0.7	1		14	0	0.7	1
15	0	0.75	1		15	0	0.75	1
16	0	0.8	1		16	0	0.8	1
17	0	0.85	1		17	0	0.85	1
18	0	0.9	1		18	0	0.9	1
19	0	0.95	1		19	0	0.95	1
20	0	1	1		20	0	1	1

## Sheet: overall
ranking	frequency	top percentile	percentile
1	33	0.33	0.05									0.0165
2	36	0.575	0.1									0.02875
3	28	0.808333	0.15									0.0404167
4	14	0.925	0.2									0.04625
5	5	0.966667	0.25									0.0483333
6	4	1	0.3									0.05
7	0	1	0.35									0.05
8	0	1	0.4									0.05
9	0	1	0.45									0.05
10	0	1	0.5									0.05
11	0	1	0.55									0.05
12	0	1	0.6									0.05
13	0	1	0.65									0.05
14	0	1	0.7									0.05
15	0	1	0.75									0.05
16	0	1	0.8									0.05
17	0	1	0.85									0.05
18	0	1	0.9									0.05
19	0	1	0.95									0.05
20	0	1	1									0.05
	120
												0.93025
